# Supplementary material for: Alteration of Gut Microbes in Benign Prostatic Hyperplasia Model and Finasteride Treatment Model
Source: Int J Mol Sci. 2023 Mar 21;24(6):5904. doi: 10.3390/ijms24065904 (PMC10057928; doi:10.3390/ijms24065904)
Supplement: Supplementary file 1 [file ijms-24-05904-s001.zip]

Archive with 1 entries (1 files):
- ijms-2271987-supplementary.pdf
